# Supplementary material for: Thrombospondin‐4 Regulates Lipopolysaccharide‐Induced Apoptosis and Inflammation in Nucleus Pulposus Cells via the Phosphatidylinositol 3‐Kinase/Protein Kinase B Pathway
Source: Immun Inflamm Dis. 2026 Jul 6;14(7):e70484. doi: 10.1002/iid3.70484 (PMC13338625; doi:10.1002/iid3.70484)
Supplement: Supplementary file 2 — Supporting File 2 [file IID3-14-e70484-s003.xlsx]

## Sheet: Sheet1
72 common elements in "Genecards" and "GEO-GSE186542":
COL9A3
COL2A1
COL9A2
COL11A2
FBLN5
ACAN
TRPV4
MMP19
GDF5
MMP2
CCL2
NTRK2
PLP1
NOS3
MYOC
TGFB3
IGF1
ALB
SLC2A1
MIR223
AQP1
JUN
TBX1
ANGPT2
COL10A1
LAMB1
FBLN1
XIST
EGR1
CDH1
CNMD
EGFR
IHH
MFAP5
LAMA5
ATF3
AQP3
CXCR2
SRGN
CTSG
RETN
IL18RAP
OLR1
SLPI
ADAMTS1
MMP8
SCARNA5
AMBP
RBMS3
TFR2
MDFI
KCNK2
CCN5
EXTL1
CNR2
IGFBP6
THBS4
CD79A
FBLN2
NLRP12
CXCR1
PCSK1N
S100A9
AHSG
TWIST1
PRTN3
IGFBP4
WIF1
COL14A1
ADAMTS12
MECOM
DEF6
