# Supplementary material for: Thrombospondin‐4 Regulates Lipopolysaccharide‐Induced Apoptosis and Inflammation in Nucleus Pulposus Cells via the Phosphatidylinositol 3‐Kinase/Protein Kinase B Pathway
Source: Immun Inflamm Dis. 2026 Jul 6;14(7):e70484. doi: 10.1002/iid3.70484 (PMC13338625; doi:10.1002/iid3.70484)
Supplement: Supplementary file 3 — Supporting File 3 [file IID3-14-e70484-s002.txt]

##Databases: KEGG PATHWAY
##Statistical test method: hypergeometric test / Fisher's exact test
##FDR correction method: Benjamini and Hochberg
#Term	Database	ID	Input number	Background number	P-Value	Corrected P-Value	Input	Hyperlink
PI3K-Akt signaling pathway	KEGG PATHWAY	hsa04151	11	354	6.9253014781e-11	1.0110940158e-08	IGF1|LAMA5|EGFR|THBS4|COL9A2|COL9A3|NTRK2|LAMB1|NOS3|ANGPT2|COL2A1	http://www.genome.jp/kegg-bin/show_pathway?hsa04151/hsa:4915%09red/hsa:3479%09red/hsa:1280%09red/hsa:3911%09red/hsa:3912%09red/hsa:1298%09red/hsa:7060%09red/hsa:1299%09red/hsa:1956%09red/hsa:285%09red/hsa:4846%09red
Focal adhesion	KEGG PATHWAY	hsa04510	9	199	1.74088109827e-10	1.27084320174e-08	IGF1|LAMA5|COL9A2|JUN|THBS4|EGFR|COL9A3|LAMB1|COL2A1	http://www.genome.jp/kegg-bin/show_pathway?hsa04510/hsa:3479%09red/hsa:3912%09red/hsa:1280%09red/hsa:3911%09red/hsa:3725%09red/hsa:1298%09red/hsa:7060%09red/hsa:1299%09red/hsa:1956%09red
ECM-receptor interaction	KEGG PATHWAY	hsa04512	6	86	1.91969636655e-08	9.0572555006e-07	LAMA5|THBS4|COL9A2|COL9A3|LAMB1|COL2A1	http://www.genome.jp/kegg-bin/show_pathway?hsa04512/hsa:1280%09red/hsa:3911%09red/hsa:3912%09red/hsa:1298%09red/hsa:1299%09red/hsa:7060%09red
Protein digestion and absorption	KEGG PATHWAY	hsa04974	6	90	2.48143986318e-08	9.0572555006e-07	COL10A1|COL11A2|COL9A2|COL14A1|COL9A3|COL2A1	http://www.genome.jp/kegg-bin/show_pathway?hsa04974/hsa:7373%09red/hsa:1280%09red/hsa:1298%09red/hsa:1299%09red/hsa:1302%09red/hsa:1300%09red
AGE-RAGE signaling pathway in diabetic complications	KEGG PATHWAY	hsa04933	6	100	4.50097480791e-08	1.31428464391e-06	CCL2|TGFB3|EGR1|JUN|NOS3|MMP2	http://www.genome.jp/kegg-bin/show_pathway?hsa04933/hsa:4313%09red/hsa:3725%09red/hsa:6347%09red/hsa:7043%09red/hsa:1958%09red/hsa:4846%09red
Pathways in cancer	KEGG PATHWAY	hsa05200	10	530	5.50077460652e-08	1.33852182092e-06	TGFB3|LAMA5|MECOM|JUN|EGFR|SLC2A1|CDH1|IGF1|LAMB1|MMP2	http://www.genome.jp/kegg-bin/show_pathway?hsa05200/hsa:3912%09red/hsa:3911%09red/hsa:4313%09red/hsa:999%09red/hsa:3725%09red/hsa:3479%09red/hsa:2122%09red/hsa:7043%09red/hsa:1956%09red/hsa:6513%09red
MAPK signaling pathway	KEGG PATHWAY	hsa04010	7	295	1.41462284441e-06	2.95049907548e-05	TGFB3|MECOM|EGFR|JUN|NTRK2|IGF1|ANGPT2	http://www.genome.jp/kegg-bin/show_pathway?hsa04010/hsa:4915%09red/hsa:3725%09red/hsa:3479%09red/hsa:2122%09red/hsa:7043%09red/hsa:1956%09red/hsa:285%09red
HIF-1 signaling pathway	KEGG PATHWAY	hsa04066	5	109	2.24820005089e-06	4.10296509287e-05	ANGPT2|IGF1|EGFR|NOS3|SLC2A1	http://www.genome.jp/kegg-bin/show_pathway?hsa04066/hsa:6513%09red/hsa:3479%09red/hsa:4846%09red/hsa:1956%09red/hsa:285%09red
Human papillomavirus infection	KEGG PATHWAY	hsa05165	7	330	2.91865911439e-06	4.73471367446e-05	LAMA5|COL9A2|THBS4|EGFR|COL9A3|LAMB1|COL2A1	http://www.genome.jp/kegg-bin/show_pathway?hsa05165/hsa:1280%09red/hsa:3911%09red/hsa:3912%09red/hsa:1298%09red/hsa:7060%09red/hsa:1299%09red/hsa:1956%09red
Fluid shear stress and atherosclerosis	KEGG PATHWAY	hsa05418	5	139	7.05958721309e-06	0.000103069973311	CCL2|TRPV4|JUN|MMP2|NOS3	http://www.genome.jp/kegg-bin/show_pathway?hsa05418/hsa:6347%09red/hsa:4313%09red/hsa:3725%09red/hsa:4846%09red/hsa:59341%09red
Epithelial cell signaling in Helicobacter pylori infection	KEGG PATHWAY	hsa05120	4	70	1.07948708213e-05	0.000143277376356	CXCR2|CXCR1|JUN|EGFR	http://www.genome.jp/kegg-bin/show_pathway?hsa05120/hsa:3579%09red/hsa:3725%09red/hsa:3577%09red/hsa:1956%09red
Cytokine-cytokine receptor interaction	KEGG PATHWAY	hsa04060	6	294	1.92209201527e-05	0.000233854528525	CCL2|TGFB3|IL18RAP|GDF5|CXCR2|CXCR1	http://www.genome.jp/kegg-bin/show_pathway?hsa04060/hsa:3579%09red/hsa:8807%09red/hsa:3577%09red/hsa:6347%09red/hsa:7043%09red/hsa:8200%09red
GnRH signaling pathway	KEGG PATHWAY	hsa04912	4	93	3.14902711751e-05	0.000353659968581	EGFR|JUN|MMP2|EGR1	http://www.genome.jp/kegg-bin/show_pathway?hsa04912/hsa:1958%09red/hsa:4313%09red/hsa:3725%09red/hsa:1956%09red
Amoebiasis	KEGG PATHWAY	hsa05146	4	95	3.4118321411e-05	0.000355805351858	LAMB1|TGFB3|LAMA5|CTSG	http://www.genome.jp/kegg-bin/show_pathway?hsa05146/hsa:3911%09red/hsa:1511%09red/hsa:3912%09red/hsa:7043%09red
Endocrine resistance	KEGG PATHWAY	hsa01522	4	98	3.83568116269e-05	0.000355848469204	EGFR|JUN|MMP2|IGF1	http://www.genome.jp/kegg-bin/show_pathway?hsa01522/hsa:4313%09red/hsa:3725%09red/hsa:1956%09red/hsa:3479%09red
Viral protein interaction with cytokine and cytokine receptor	KEGG PATHWAY	hsa04061	4	100	4.13884865977e-05	0.000355848469204	CCL2|CXCR2|CXCR1|IL18RAP	http://www.genome.jp/kegg-bin/show_pathway?hsa04061/hsa:6347%09red/hsa:3579%09red/hsa:3577%09red/hsa:8807%09red
Proteoglycans in cancer	KEGG PATHWAY	hsa05205	5	203	4.14344107978e-05	0.000355848469204	TWIST1|EGFR|IHH|IGF1|MMP2	http://www.genome.jp/kegg-bin/show_pathway?hsa05205/hsa:4313%09red/hsa:3549%09red/hsa:1956%09red/hsa:3479%09red/hsa:7291%09red
Bladder cancer	KEGG PATHWAY	hsa05219	3	41	7.3894226446e-05	0.000599364281173	CDH1|EGFR|MMP2	http://www.genome.jp/kegg-bin/show_pathway?hsa05219/hsa:4313%09red/hsa:999%09red/hsa:1956%09red
Relaxin signaling pathway	KEGG PATHWAY	hsa04926	4	130	0.000110898465177	0.000852167153466	EGFR|JUN|MMP2|NOS3	http://www.genome.jp/kegg-bin/show_pathway?hsa04926/hsa:4313%09red/hsa:3725%09red/hsa:4846%09red/hsa:1956%09red
Malaria	KEGG PATHWAY	hsa05144	3	49	0.000122017187708	0.000890725470265	CCL2|THBS4|TGFB3	http://www.genome.jp/kegg-bin/show_pathway?hsa05144/hsa:6347%09red/hsa:7043%09red/hsa:7060%09red
Estrogen signaling pathway	KEGG PATHWAY	hsa04915	4	138	0.000138671583895	0.000964097678507	EGFR|JUN|MMP2|NOS3	http://www.genome.jp/kegg-bin/show_pathway?hsa04915/hsa:4313%09red/hsa:3725%09red/hsa:4846%09red/hsa:1956%09red
Inflammatory bowel disease (IBD)	KEGG PATHWAY	hsa05321	3	65	0.000270949000805	0.00179811609625	TGFB3|JUN|IL18RAP	http://www.genome.jp/kegg-bin/show_pathway?hsa05321/hsa:3725%09red/hsa:7043%09red/hsa:8807%09red
Renal cell carcinoma	KEGG PATHWAY	hsa05211	3	69	0.000320753190498	0.00203608547012	TGFB3|JUN|SLC2A1	http://www.genome.jp/kegg-bin/show_pathway?hsa05211/hsa:6513%09red/hsa:3725%09red/hsa:7043%09red
Melanoma	KEGG PATHWAY	hsa05218	3	72	0.000361734566149	0.00220055194407	CDH1|IGF1|EGFR	http://www.genome.jp/kegg-bin/show_pathway?hsa05218/hsa:999%09red/hsa:3479%09red/hsa:1956%09red
Colorectal cancer	KEGG PATHWAY	hsa05210	3	86	0.000597311010006	0.00348829629843	JUN|TGFB3|EGFR	http://www.genome.jp/kegg-bin/show_pathway?hsa05210/hsa:3725%09red/hsa:7043%09red/hsa:1956%09red
Rap1 signaling pathway	KEGG PATHWAY	hsa04015	4	210	0.000657261767769	0.00369077761901	ANGPT2|CDH1|IGF1|EGFR	http://www.genome.jp/kegg-bin/show_pathway?hsa04015/hsa:999%09red/hsa:3479%09red/hsa:1956%09red/hsa:285%09red
Rheumatoid arthritis	KEGG PATHWAY	hsa05323	3	91	0.000700429260841	0.00378750637344	CCL2|TGFB3|JUN	http://www.genome.jp/kegg-bin/show_pathway?hsa05323/hsa:6347%09red/hsa:3725%09red/hsa:7043%09red
IL-17 signaling pathway	KEGG PATHWAY	hsa04657	3	93	0.000744648726161	0.00385821998401	CCL2|JUN|S100A9	http://www.genome.jp/kegg-bin/show_pathway?hsa04657/hsa:6347%09red/hsa:6280%09red/hsa:3725%09red
Human T-cell leukemia virus 1 infection	KEGG PATHWAY	hsa05166	4	219	0.000766358763947	0.00385821998401	TGFB3|JUN|EGR1|SLC2A1	http://www.genome.jp/kegg-bin/show_pathway?hsa05166/hsa:6513%09red/hsa:3725%09red/hsa:7043%09red/hsa:1958%09red
Ras signaling pathway	KEGG PATHWAY	hsa04014	4	232	0.000945718180191	0.0046024951436	ANGPT2|IGF1|EGFR|NTRK2	http://www.genome.jp/kegg-bin/show_pathway?hsa04014/hsa:4915%09red/hsa:3479%09red/hsa:1956%09red/hsa:285%09red
Chagas disease (American trypanosomiasis)	KEGG PATHWAY	hsa05142	3	103	0.000992373667446	0.00467375985313	CCL2|TGFB3|JUN	http://www.genome.jp/kegg-bin/show_pathway?hsa05142/hsa:6347%09red/hsa:3725%09red/hsa:7043%09red
Toxoplasmosis	KEGG PATHWAY	hsa05145	3	113	0.00128685449243	0.00587127362172	LAMB1|TGFB3|LAMA5	http://www.genome.jp/kegg-bin/show_pathway?hsa05145/hsa:3911%09red/hsa:3912%09red/hsa:7043%09red
FoxO signaling pathway	KEGG PATHWAY	hsa04068	3	132	0.00198601307508	0.00878660330188	TGFB3|EGFR|IGF1	http://www.genome.jp/kegg-bin/show_pathway?hsa04068/hsa:3479%09red/hsa:7043%09red/hsa:1956%09red
Apelin signaling pathway	KEGG PATHWAY	hsa04371	3	137	0.00220231921511	0.00945701780606	CDH1|EGR1|NOS3	http://www.genome.jp/kegg-bin/show_pathway?hsa04371/hsa:999%09red/hsa:1958%09red/hsa:4846%09red
Breast cancer	KEGG PATHWAY	hsa05224	3	147	0.00267752534245	0.0109679376031	JUN|IGF1|EGFR	http://www.genome.jp/kegg-bin/show_pathway?hsa05224/hsa:3479%09red/hsa:3725%09red/hsa:1956%09red
Phospholipase D signaling pathway	KEGG PATHWAY	hsa04072	3	148	0.00272824049061	0.0109679376031	CXCR2|CXCR1|EGFR	http://www.genome.jp/kegg-bin/show_pathway?hsa04072/hsa:3579%09red/hsa:3577%09red/hsa:1956%09red
Gastric cancer	KEGG PATHWAY	hsa05226	3	149	0.00277954583092	0.0109679376031	CDH1|TGFB3|EGFR	http://www.genome.jp/kegg-bin/show_pathway?hsa05226/hsa:999%09red/hsa:7043%09red/hsa:1956%09red
Oxytocin signaling pathway	KEGG PATHWAY	hsa04921	3	153	0.00299071450438	0.0113992483353	JUN|NOS3|EGFR	http://www.genome.jp/kegg-bin/show_pathway?hsa04921/hsa:3725%09red/hsa:4846%09red/hsa:1956%09red
Hippo signaling pathway	KEGG PATHWAY	hsa04390	3	154	0.0030450046923	0.0113992483353	CDH1|TGFB3|GDF5	http://www.genome.jp/kegg-bin/show_pathway?hsa04390/hsa:8200%09red/hsa:999%09red/hsa:7043%09red
NOD-like receptor signaling pathway	KEGG PATHWAY	hsa04621	3	178	0.00453384359521	0.0165485291225	CCL2|JUN|NLRP12	http://www.genome.jp/kegg-bin/show_pathway?hsa04621/hsa:6347%09red/hsa:3725%09red/hsa:91662%09red
Chemokine signaling pathway	KEGG PATHWAY	hsa04062	3	190	0.00541724670359	0.0189991207261	CCL2|CXCR2|CXCR1	http://www.genome.jp/kegg-bin/show_pathway?hsa04062/hsa:6347%09red/hsa:3579%09red/hsa:3577%09red
Endometrial cancer	KEGG PATHWAY	hsa05213	2	58	0.00546550048286	0.0189991207261	CDH1|EGFR	http://www.genome.jp/kegg-bin/show_pathway?hsa05213/hsa:999%09red/hsa:1956%09red
Central carbon metabolism in cancer	KEGG PATHWAY	hsa05230	2	69	0.00757453268678	0.0257181807505	EGFR|SLC2A1	http://www.genome.jp/kegg-bin/show_pathway?hsa05230/hsa:6513%09red/hsa:1956%09red
Adherens junction	KEGG PATHWAY	hsa04520	2	72	0.00820390790015	0.0269370163833	CDH1|EGFR	http://www.genome.jp/kegg-bin/show_pathway?hsa04520/hsa:999%09red/hsa:1956%09red
Human cytomegalovirus infection	KEGG PATHWAY	hsa05163	3	225	0.00855516374377	0.0269370163833	CCL2|CXCR2|EGFR	http://www.genome.jp/kegg-bin/show_pathway?hsa05163/hsa:6347%09red/hsa:3579%09red/hsa:1956%09red
Leishmaniasis	KEGG PATHWAY	hsa05140	2	74	0.00863613101494	0.0269370163833	TGFB3|JUN	http://www.genome.jp/kegg-bin/show_pathway?hsa05140/hsa:3725%09red/hsa:7043%09red
Pancreatic cancer	KEGG PATHWAY	hsa05212	2	75	0.00885600538629	0.0269370163833	TGFB3|EGFR	http://www.genome.jp/kegg-bin/show_pathway?hsa05212/hsa:7043%09red/hsa:1956%09red
Glioma	KEGG PATHWAY	hsa05214	2	75	0.00885600538629	0.0269370163833	IGF1|EGFR	http://www.genome.jp/kegg-bin/show_pathway?hsa05214/hsa:3479%09red/hsa:1956%09red
Chronic myeloid leukemia	KEGG PATHWAY	hsa05220	2	76	0.00907837543781	0.0270498533453	MECOM|TGFB3	http://www.genome.jp/kegg-bin/show_pathway?hsa05220/hsa:7043%09red/hsa:2122%09red
EGFR tyrosine kinase inhibitor resistance	KEGG PATHWAY	hsa01521	2	79	0.00976036366071	0.0285002618893	IGF1|EGFR	http://www.genome.jp/kegg-bin/show_pathway?hsa01521/hsa:3479%09red/hsa:1956%09red
B cell receptor signaling pathway	KEGG PATHWAY	hsa04662	2	82	0.0104644684476	0.029827691966	JUN|CD79A	http://www.genome.jp/kegg-bin/show_pathway?hsa04662/hsa:973%09red/hsa:3725%09red
Endocytosis	KEGG PATHWAY	hsa04144	3	244	0.0106235615221	0.029827691966	CXCR2|CXCR1|EGFR	http://www.genome.jp/kegg-bin/show_pathway?hsa04144/hsa:3579%09red/hsa:3577%09red/hsa:1956%09red
ErbB signaling pathway	KEGG PATHWAY	hsa04012	2	85	0.0111904337033	0.0308264777487	JUN|EGFR	http://www.genome.jp/kegg-bin/show_pathway?hsa04012/hsa:3725%09red/hsa:1956%09red
PD-L1 expression and PD-1 checkpoint pathway in cancer	KEGG PATHWAY	hsa05235	2	89	0.0121919538019	0.0329634306497	JUN|EGFR	http://www.genome.jp/kegg-bin/show_pathway?hsa05235/hsa:3725%09red/hsa:1956%09red
Hypertrophic cardiomyopathy (HCM)	KEGG PATHWAY	hsa05410	2	90	0.0124482656189	0.0330444869156	TGFB3|IGF1	http://www.genome.jp/kegg-bin/show_pathway?hsa05410/hsa:3479%09red/hsa:7043%09red
Small cell lung cancer	KEGG PATHWAY	hsa05222	2	93	0.0132312891746	0.0344958610624	LAMB1|LAMA5	http://www.genome.jp/kegg-bin/show_pathway?hsa05222/hsa:3911%09red/hsa:3912%09red
TGF-beta signaling pathway	KEGG PATHWAY	hsa04350	2	94	0.0134969623757	0.0345711667868	TGFB3|GDF5	http://www.genome.jp/kegg-bin/show_pathway?hsa04350/hsa:8200%09red/hsa:7043%09red
Dilated cardiomyopathy (DCM)	KEGG PATHWAY	hsa05414	2	96	0.0140352518295	0.0353301166742	TGFB3|IGF1	http://www.genome.jp/kegg-bin/show_pathway?hsa05414/hsa:3479%09red/hsa:7043%09red
Prostate cancer	KEGG PATHWAY	hsa05215	2	97	0.0143078498455	0.0354058657194	IGF1|EGFR	http://www.genome.jp/kegg-bin/show_pathway?hsa05215/hsa:3479%09red/hsa:1956%09red
Choline metabolism in cancer	KEGG PATHWAY	hsa05231	2	99	0.0148599070498	0.0361591071545	JUN|EGFR	http://www.genome.jp/kegg-bin/show_pathway?hsa05231/hsa:3725%09red/hsa:1956%09red
Inflammatory mediator regulation of TRP channels	KEGG PATHWAY	hsa04750	2	100	0.0151393481499	0.0362351611457	TRPV4|IGF1	http://www.genome.jp/kegg-bin/show_pathway?hsa04750/hsa:3479%09red/hsa:59341%09red
Parathyroid hormone synthesis, secretion and action	KEGG PATHWAY	hsa04928	2	106	0.0168632038156	0.0397101251143	EGR1|EGFR	http://www.genome.jp/kegg-bin/show_pathway?hsa04928/hsa:1958%09red/hsa:1956%09red
Insulin resistance	KEGG PATHWAY	hsa04931	2	108	0.0174555928069	0.0404526436478	NOS3|SLC2A1	http://www.genome.jp/kegg-bin/show_pathway?hsa04931/hsa:6513%09red/hsa:4846%09red
TNF signaling pathway	KEGG PATHWAY	hsa04668	2	112	0.0186666022908	0.0425831864759	CCL2|JUN	http://www.genome.jp/kegg-bin/show_pathway?hsa04668/hsa:6347%09red/hsa:3725%09red
Neurotrophin signaling pathway	KEGG PATHWAY	hsa04722	2	119	0.0208685731194	0.0468740257758	JUN|NTRK2	http://www.genome.jp/kegg-bin/show_pathway?hsa04722/hsa:4915%09red/hsa:3725%09red
Yersinia infection	KEGG PATHWAY	hsa05135	2	121	0.0215167044116	0.0475975582438	CCL2|JUN	http://www.genome.jp/kegg-bin/show_pathway?hsa05135/hsa:6347%09red/hsa:3725%09red
Phagosome	KEGG PATHWAY	hsa04145	2	152	0.0325852601795	0.0710066863613	THBS4|OLR1	http://www.genome.jp/kegg-bin/show_pathway?hsa04145/hsa:7060%09red/hsa:4973%09red
Cushing syndrome	KEGG PATHWAY	hsa04934	2	155	0.0337533863527	0.0724705059926	EGFR|KCNK2	http://www.genome.jp/kegg-bin/show_pathway?hsa04934/hsa:3776%09red/hsa:1956%09red
Cellular senescence	KEGG PATHWAY	hsa04218	2	160	0.0357362380882	0.0745355822983	TRPV4|TGFB3	http://www.genome.jp/kegg-bin/show_pathway?hsa04218/hsa:7043%09red/hsa:59341%09red
Wnt signaling pathway	KEGG PATHWAY	hsa04310	2	160	0.0357362380882	0.0745355822983	WIF1|JUN	http://www.genome.jp/kegg-bin/show_pathway?hsa04310/hsa:3725%09red/hsa:11197%09red
Hepatitis B	KEGG PATHWAY	hsa05161	2	163	0.0369471963289	0.0759759248454	TGFB3|JUN	http://www.genome.jp/kegg-bin/show_pathway?hsa05161/hsa:3725%09red/hsa:7043%09red
Hepatocellular carcinoma	KEGG PATHWAY	hsa05225	2	168	0.0390002143525	0.0790679323011	TGFB3|EGFR	http://www.genome.jp/kegg-bin/show_pathway?hsa05225/hsa:7043%09red/hsa:1956%09red
Arginine biosynthesis	KEGG PATHWAY	hsa00220	1	21	0.0395339661506	0.0790679323011	NOS3	http://www.genome.jp/kegg-bin/show_pathway?hsa00220/hsa:4846%09red
Renin-angiotensin system	KEGG PATHWAY	hsa04614	1	23	0.0430505883503	0.0849376472856	CTSG	http://www.genome.jp/kegg-bin/show_pathway?hsa04614/hsa:1511%09red
Glycosaminoglycan biosynthesis - heparan sulfate / heparin	KEGG PATHWAY	hsa00534	1	24	0.0448041350681	0.087218716266	EXTL1	http://www.genome.jp/kegg-bin/show_pathway?hsa00534/hsa:2134%09red
Kaposi sarcoma-associated herpesvirus infection	KEGG PATHWAY	hsa05167	2	186	0.0467374633682	0.0897851269967	ANGPT2|JUN	http://www.genome.jp/kegg-bin/show_pathway?hsa05167/hsa:3725%09red/hsa:285%09red
Calcium signaling pathway	KEGG PATHWAY	hsa04020	2	193	0.0498864627556	0.0945899163938	NOS3|EGFR	http://www.genome.jp/kegg-bin/show_pathway?hsa04020/hsa:4846%09red/hsa:1956%09red
Prion diseases	KEGG PATHWAY	hsa05020	1	35	0.0638852511554	0.119580085496	EGR1	http://www.genome.jp/kegg-bin/show_pathway?hsa05020/hsa:1958%09red
Primary immunodeficiency	KEGG PATHWAY	hsa05340	1	37	0.0673139347693	0.121331289831	CD79A	http://www.genome.jp/kegg-bin/show_pathway?hsa05340/hsa:973%09red
Thyroid cancer	KEGG PATHWAY	hsa05216	1	37	0.0673139347693	0.121331289831	CDH1	http://www.genome.jp/kegg-bin/show_pathway?hsa05216/hsa:999%09red
Aldosterone-regulated sodium reabsorption	KEGG PATHWAY	hsa04960	1	37	0.0673139347693	0.121331289831	IGF1	http://www.genome.jp/kegg-bin/show_pathway?hsa04960/hsa:3479%09red
Vasopressin-regulated water reabsorption	KEGG PATHWAY	hsa04962	1	44	0.0792170896106	0.14104506199	AQP3	http://www.genome.jp/kegg-bin/show_pathway?hsa04962/hsa:360%09red
Hedgehog signaling pathway	KEGG PATHWAY	hsa04340	1	47	0.0842724671567	0.148238315721	IHH	http://www.genome.jp/kegg-bin/show_pathway?hsa04340/hsa:3549%09red
Cocaine addiction	KEGG PATHWAY	hsa05030	1	49	0.0876275030675	0.150513122916	JUN	http://www.genome.jp/kegg-bin/show_pathway?hsa05030/hsa:3725%09red
Ovarian steroidogenesis	KEGG PATHWAY	hsa04913	1	49	0.0876275030675	0.150513122916	IGF1	http://www.genome.jp/kegg-bin/show_pathway?hsa04913/hsa:3479%09red
Arginine and proline metabolism	KEGG PATHWAY	hsa00330	1	50	0.089300472552	0.151603127821	NOS3	http://www.genome.jp/kegg-bin/show_pathway?hsa00330/hsa:4846%09red
Pathogenic Escherichia coli infection	KEGG PATHWAY	hsa05130	1	55	0.0976200510883	0.1638221547	CDH1	http://www.genome.jp/kegg-bin/show_pathway?hsa05130/hsa:999%09red
VEGF signaling pathway	KEGG PATHWAY	hsa04370	1	59	0.104221713284	0.171736025503	NOS3	http://www.genome.jp/kegg-bin/show_pathway?hsa04370/hsa:4846%09red
MicroRNAs in cancer	KEGG PATHWAY	hsa05206	2	299	0.105432460237	0.171736025503	MIR223|EGFR	http://www.genome.jp/kegg-bin/show_pathway?hsa05206/hsa:1956%09red/hsa:407008%09red
Long-term depression	KEGG PATHWAY	hsa04730	1	60	0.105864673256	0.171736025503	IGF1	http://www.genome.jp/kegg-bin/show_pathway?hsa04730/hsa:3479%09red
Longevity regulating pathway - multiple species	KEGG PATHWAY	hsa04213	1	62	0.109141683698	0.175106437581	IGF1	http://www.genome.jp/kegg-bin/show_pathway?hsa04213/hsa:3479%09red
Cortisol synthesis and secretion	KEGG PATHWAY	hsa04927	1	65	0.114035004956	0.179022695953	KCNK2	http://www.genome.jp/kegg-bin/show_pathway?hsa04927/hsa:3776%09red
Mitophagy - animal	KEGG PATHWAY	hsa04137	1	65	0.114035004956	0.179022695953	JUN	http://www.genome.jp/kegg-bin/show_pathway?hsa04137/hsa:3725%09red
Non-small cell lung cancer	KEGG PATHWAY	hsa05223	1	66	0.115660214629	0.179642461019	EGFR	http://www.genome.jp/kegg-bin/show_pathway?hsa05223/hsa:1956%09red
Amphetamine addiction	KEGG PATHWAY	hsa05031	1	68	0.118901819383	0.182733322421	JUN	http://www.genome.jp/kegg-bin/show_pathway?hsa05031/hsa:3725%09red
Adipocytokine signaling pathway	KEGG PATHWAY	hsa04920	1	69	0.120518224943	0.183288133767	SLC2A1	http://www.genome.jp/kegg-bin/show_pathway?hsa04920/hsa:6513%09red
Bile secretion	KEGG PATHWAY	hsa04976	1	72	0.125349917026	0.184958803602	SLC2A1	http://www.genome.jp/kegg-bin/show_pathway?hsa04976/hsa:6513%09red
p53 signaling pathway	KEGG PATHWAY	hsa04115	1	72	0.125349917026	0.184958803602	IGF1	http://www.genome.jp/kegg-bin/show_pathway?hsa04115/hsa:3479%09red
Thyroid hormone synthesis	KEGG PATHWAY	hsa04918	1	74	0.128556493294	0.184958803602	ALB	http://www.genome.jp/kegg-bin/show_pathway?hsa04918/hsa:213%09red
Bacterial invasion of epithelial cells	KEGG PATHWAY	hsa05100	1	74	0.128556493294	0.184958803602	CDH1	http://www.genome.jp/kegg-bin/show_pathway?hsa05100/hsa:999%09red
Neuroactive ligand-receptor interaction	KEGG PATHWAY	hsa04080	2	338	0.12874321239	0.184958803602	CNR2|CTSG	http://www.genome.jp/kegg-bin/show_pathway?hsa04080/hsa:1269%09red/hsa:1511%09red
Gastric acid secretion	KEGG PATHWAY	hsa04971	1	75	0.130155431458	0.184958803602	KCNK2	http://www.genome.jp/kegg-bin/show_pathway?hsa04971/hsa:3776%09red
PPAR signaling pathway	KEGG PATHWAY	hsa03320	1	76	0.131751476538	0.184958803602	OLR1	http://www.genome.jp/kegg-bin/show_pathway?hsa03320/hsa:4973%09red
Pertussis	KEGG PATHWAY	hsa05133	1	76	0.131751476538	0.184958803602	JUN	http://www.genome.jp/kegg-bin/show_pathway?hsa05133/hsa:3725%09red
Salmonella infection	KEGG PATHWAY	hsa05132	1	83	0.14284321814	0.198620093794	JUN	http://www.genome.jp/kegg-bin/show_pathway?hsa05132/hsa:3725%09red
Insulin secretion	KEGG PATHWAY	hsa04911	1	86	0.147553938685	0.203234670264	SLC2A1	http://www.genome.jp/kegg-bin/show_pathway?hsa04911/hsa:6513%09red
Gap junction	KEGG PATHWAY	hsa04540	1	88	0.15068022654	0.205601056774	EGFR	http://www.genome.jp/kegg-bin/show_pathway?hsa04540/hsa:1956%09red
Longevity regulating pathway	KEGG PATHWAY	hsa04211	1	89	0.152239127901	0.205804746977	IGF1	http://www.genome.jp/kegg-bin/show_pathway?hsa04211/hsa:3479%09red
Th1 and Th2 cell differentiation	KEGG PATHWAY	hsa04658	1	92	0.156898922224	0.210158189401	JUN	http://www.genome.jp/kegg-bin/show_pathway?hsa04658/hsa:3725%09red
Progesterone-mediated oocyte maturation	KEGG PATHWAY	hsa04914	1	99	0.167673778759	0.222548833625	IGF1	http://www.genome.jp/kegg-bin/show_pathway?hsa04914/hsa:3479%09red
T cell receptor signaling pathway	KEGG PATHWAY	hsa04660	1	103	0.173769752912	0.22647682054	JUN	http://www.genome.jp/kegg-bin/show_pathway?hsa04660/hsa:3725%09red
C-type lectin receptor signaling pathway	KEGG PATHWAY	hsa04625	1	104	0.175286854254	0.22647682054	JUN	http://www.genome.jp/kegg-bin/show_pathway?hsa04625/hsa:3725%09red
Toll-like receptor signaling pathway	KEGG PATHWAY	hsa04620	1	104	0.175286854254	0.22647682054	JUN	http://www.genome.jp/kegg-bin/show_pathway?hsa04620/hsa:3725%09red
Glucagon signaling pathway	KEGG PATHWAY	hsa04922	1	106	0.178312820719	0.228295370122	SLC2A1	http://www.genome.jp/kegg-bin/show_pathway?hsa04922/hsa:6513%09red
Th17 cell differentiation	KEGG PATHWAY	hsa04659	1	107	0.179821695644	0.228295370122	JUN	http://www.genome.jp/kegg-bin/show_pathway?hsa04659/hsa:3725%09red
Leukocyte transendothelial migration	KEGG PATHWAY	hsa04670	1	112	0.187325182399	0.235771350261	MMP2	http://www.genome.jp/kegg-bin/show_pathway?hsa04670/hsa:4313%09red
Thyroid hormone signaling pathway	KEGG PATHWAY	hsa04919	1	119	0.197716460239	0.244384606086	SLC2A1	http://www.genome.jp/kegg-bin/show_pathway?hsa04919/hsa:6513%09red
Sphingolipid signaling pathway	KEGG PATHWAY	hsa04071	1	119	0.197716460239	0.244384606086	NOS3	http://www.genome.jp/kegg-bin/show_pathway?hsa04071/hsa:4846%09red
AMPK signaling pathway	KEGG PATHWAY	hsa04152	1	120	0.199190192632	0.244384606086	IGF1	http://www.genome.jp/kegg-bin/show_pathway?hsa04152/hsa:3479%09red
Lysosome	KEGG PATHWAY	hsa04142	1	123	0.203595391268	0.245397845733	CTSG	http://www.genome.jp/kegg-bin/show_pathway?hsa04142/hsa:1511%09red
Cell cycle	KEGG PATHWAY	hsa04110	1	124	0.205058473832	0.245397845733	TGFB3	http://www.genome.jp/kegg-bin/show_pathway?hsa04110/hsa:7043%09red
Platelet activation	KEGG PATHWAY	hsa04611	1	124	0.205058473832	0.245397845733	NOS3	http://www.genome.jp/kegg-bin/show_pathway?hsa04611/hsa:4846%09red
Osteoclast differentiation	KEGG PATHWAY	hsa04380	1	128	0.210884345593	0.248299310133	JUN	http://www.genome.jp/kegg-bin/show_pathway?hsa04380/hsa:3725%09red
Oocyte meiosis	KEGG PATHWAY	hsa04114	1	128	0.210884345593	0.248299310133	IGF1	http://www.genome.jp/kegg-bin/show_pathway?hsa04114/hsa:3479%09red
Systemic lupus erythematosus	KEGG PATHWAY	hsa05322	1	133	0.218107507204	0.254749568415	CTSG	http://www.genome.jp/kegg-bin/show_pathway?hsa05322/hsa:1511%09red
Apoptosis	KEGG PATHWAY	hsa04210	1	136	0.222410067484	0.257713252799	JUN	http://www.genome.jp/kegg-bin/show_pathway?hsa04210/hsa:3725%09red
Measles	KEGG PATHWAY	hsa05162	1	138	0.225265461681	0.258966593744	JUN	http://www.genome.jp/kegg-bin/show_pathway?hsa05162/hsa:3725%09red
Signaling pathways regulating pluripotency of stem cells	KEGG PATHWAY	hsa04550	1	140	0.228110515665	0.26018855693	IGF1	http://www.genome.jp/kegg-bin/show_pathway?hsa04550/hsa:3479%09red
Cell adhesion molecules (CAMs)	KEGG PATHWAY	hsa04514	1	146	0.236584004877	0.267761741954	CDH1	http://www.genome.jp/kegg-bin/show_pathway?hsa04514/hsa:999%09red
Non-alcoholic fatty liver disease (NAFLD)	KEGG PATHWAY	hsa04932	1	149	0.240786285302	0.270421520417	JUN	http://www.genome.jp/kegg-bin/show_pathway?hsa04932/hsa:3725%09red
mTOR signaling pathway	KEGG PATHWAY	hsa04150	1	153	0.24635386129	0.27456231869	IGF1	http://www.genome.jp/kegg-bin/show_pathway?hsa04150/hsa:3479%09red
Hepatitis C	KEGG PATHWAY	hsa05160	1	155	0.249122531544	0.275544618223	EGFR	http://www.genome.jp/kegg-bin/show_pathway?hsa05160/hsa:1956%09red
Jak-STAT signaling pathway	KEGG PATHWAY	hsa04630	1	162	0.258734121987	0.284023923384	EGFR	http://www.genome.jp/kegg-bin/show_pathway?hsa04630/hsa:1956%09red
cGMP-PKG signaling pathway	KEGG PATHWAY	hsa04022	1	167	0.265525161976	0.287160545544	NOS3	http://www.genome.jp/kegg-bin/show_pathway?hsa04022/hsa:4846%09red
Influenza A	KEGG PATHWAY	hsa05164	1	167	0.265525161976	0.287160545544	CCL2	http://www.genome.jp/kegg-bin/show_pathway?hsa05164/hsa:6347%09red
Tight junction	KEGG PATHWAY	hsa04530	1	170	0.269570298457	0.289391643931	JUN	http://www.genome.jp/kegg-bin/show_pathway?hsa04530/hsa:3725%09red
Tuberculosis	KEGG PATHWAY	hsa05152	1	179	0.281574352321	0.299295839566	TGFB3	http://www.genome.jp/kegg-bin/show_pathway?hsa05152/hsa:7043%09red
Alcoholism	KEGG PATHWAY	hsa05034	1	180	0.282896067535	0.299295839566	NTRK2	http://www.genome.jp/kegg-bin/show_pathway?hsa05034/hsa:4915%09red
Transcriptional misregulation in cancer	KEGG PATHWAY	hsa05202	1	186	0.290776152799	0.305419556177	IGF1	http://www.genome.jp/kegg-bin/show_pathway?hsa05202/hsa:3479%09red
Viral carcinogenesis	KEGG PATHWAY	hsa05203	1	201	0.310104722719	0.321101344092	JUN	http://www.genome.jp/kegg-bin/show_pathway?hsa05203/hsa:3725%09red
Epstein-Barr virus infection	KEGG PATHWAY	hsa05169	1	201	0.310104722719	0.321101344092	JUN	http://www.genome.jp/kegg-bin/show_pathway?hsa05169/hsa:3725%09red
Human immunodeficiency virus 1 infection	KEGG PATHWAY	hsa05170	1	212	0.323947959102	0.330969139664	JUN	http://www.genome.jp/kegg-bin/show_pathway?hsa05170/hsa:3725%09red
cAMP signaling pathway	KEGG PATHWAY	hsa04024	1	214	0.326435315833	0.330969139664	JUN	http://www.genome.jp/kegg-bin/show_pathway?hsa04024/hsa:3725%09red
Regulation of actin cytoskeleton	KEGG PATHWAY	hsa04810	1	214	0.326435315833	0.330969139664	EGFR	http://www.genome.jp/kegg-bin/show_pathway?hsa04810/hsa:1956%09red
Herpes simplex virus 1 infection	KEGG PATHWAY	hsa05168	1	492	0.597223481759	0.601342264392	CCL2	http://www.genome.jp/kegg-bin/show_pathway?hsa05168/hsa:6347%09red
Metabolic pathways	KEGG PATHWAY	hsa01100	2	1433	0.743968375844	0.743968375844	EXTL1|NOS3	http://www.genome.jp/kegg-bin/show_pathway?hsa01100/hsa:2134%09red/hsa:4846%09red
--------------------
#Term	Database	ID	Input number	Background number	P-Value	Corrected P-Value	Input	Hyperlink
--------------------
#Term	Database	ID	Input number	Background number	P-Value	Corrected P-Value	Input	Hyperlink
--------------------
